# Supplementary material for: Validation of public health competencies and impact variables for low- and middle-income countries
Source: BMC Public Health. 2014 Jan 20;14:55. doi: 10.1186/1471-2458-14-55 (PMC3899921; doi:10.1186/1471-2458-14-55)
Supplement: Additional file 1 — Responses experts quantitative. [file 1471-2458-14-55-S1.xls]

## Sheet: Competencies
		School/ university	Hanoi School of Public Health									Fudan University							Capetown							KIT								NIPH, Mexico							Sudan
	CATEGORY OF COMPETENCY	DETAILED COMPETENCIES	Expert No1	Expert No2	Expert No3	Expert No4	Expert No5	Expert No6	Expert No7	Expert No8	Median	(No1) Director of Graduate's School, Fudan University	(No2) Director of Public Health Education Committee (NGOs)	(No3)Director of District Bureau of Health	(No4)Director of Health Inspection Institute	Profess of Training program	Average		M, medical doctor and Professor at the University of KwaZulu Natal	M, paediatrician and Honorary Professor at the SOPH and serves as a supervisor and mentor at the SOPH	F, medical doctor with years of experience in the politics of HIV/AIDS, and health policy and health systems research	M, Professor of Epidemiology and Biostatistics at the University of Cape Town	M, pediatrician, founder of the SOPH at University of the Western Cape	Average	Comments	M, Senior health advisor international NGO	F, Senior health policy advisor Min Development cooperation	M, Prof in public health, advisor to the Minister, member National Health council	M, Director communic and non-communicable diseases municipal health service Amsterdam, former director tb control internationally, prof in epidemiology	M, Senior public health expert and teacher,	M, Prof Public health, senior policy advisor	Average	Comments by..which nr	1: Principio del formulario, Assistant Director of Academic Support Center Evaluation Research and Surveys, Final del formulario	2: Principio del formulario, Assistant Director of Academic Support Center for Research in Health Systems, Final del formulario	3: Planning Coordinator Academic Affairs INSP	4: School matters and promotion Coordinator	5: Continuing education coordinator	Average	Comments	1=Prof is PhD, MSc in Parasitology and MPH, he has been a prof in MPH for the past 13 yrs. WHO consultant for the African Programme for Onchoverciasis Control (APOC)	2:MBBS, MPH she has been an Assistant prof for the past 10 years, she is a university lecturer in the Faculty of Medicine	3: MBBS, MPH, she is working for the WHO Sudan, HIV/AIDS	4:PhD Community Medicine, MSc Epidemiology, MBChB WHO POLIO, Medical Officer, Khartoum, Sudan	Average	Comments
1	Public Health science skills including analytical assessment competencies	1. Applies the basic Public Health sciences (including but not limited to biostatistics, epidemiology, environmental health services, health services administration and social and behavioral health sciences) to Public Health policies and programs.	5	4	4	3	5	4	5	4	4	5	5	5	4	4	4.6	No1: need higher weight No5: MPH students have different working experience, and have different background and skills. It's hard for them to understand all the public health knowledge. Some of them know specific public health topic well, some them know others. How to consider this issue?	4	5	5	5	5	4.8		5	4		5	5	4	4.6	3: And communication sciences 6: Plus economic analyses	4	5	5	5	5	4.8		4	5	5	5
		2. Appraises scope, function and role of Public Health in relation to the health system and those relevant to Public Health in other social sectors.	4	3	4	3	5	3	3	5	3.5	4	5	5	4	5	4.6	No1: Should have been more specific.	4	4	3	4	5	4		3	5		5	5	5	4.6	1: not clear 3: In environment and other social sectors 5: Rather a vague formulation, but I guess it’s relevant enough	4	4		5	5	3.6		4	5	3	5
		3. Assesses population health status and identifies population health problems, risk factors, related determinants and determines needs.	5	4	4	5	5	5	5	5	5	5	5	5	4	3	4.4	No1: need higher weight; No4: add the competencies of "assess public location health status, and identifies impact on health from circustance and social factors.	5	5	4	5	5	4.8		5	5		5	5	4	4.8	I would add, from a SDOH perspective	4	4	5	5	4	4.4		5	5	5	5
		4. Develops protocol and collects, analyses, interprets and synthesizes reliable and valid data using qualitative and quantitative methods.	5	5	4	5	5	4	5	4	5	5	4	5	5	4	4.6	No1: need higher weeight; No5: It's related to academic. However, there is few academic tasks in regular working for most of MPH graduate.	5	5	3	4	4	4.2		5	5		5	3	4	4.4	5: In varying degree: not every MPH degree holder is trained to become a researcher; more important is that they can commission, and interpret research findings, and be able to critically review and assess a protocol, or a study	4	5	5	5	5	4.8		4	5	5	5
2	Policy process competencies	5.Analyzes policy options and determines feasibility for Public Health policies/ programs, using appraisal of evidence.	5	4	4	5	4	5	4	5	4.5	4	4	5	5	3	4.2	No1: need higher weight;	3	5	3	3	4	3.6		4	5		5	5	4	4.6	6: Again includes communication with community	4	4	4	5	5	4.4		2	5	4	5
		6. Participates in developing context sensitive policies and strategic plans and translates them into action.	4	4	4	5	3	5	4	5	4	4	5	5	5	3	4.4	No1: need higher weight;	3	5	3	3	4	3.6		4	5		5	5	4	4.6		4	5	4	5	4	4.4		2	4	5	5
		7. Participates in developing and using mechanisms to monitor and evaluate policies and regulations.	4	3	4	5	3	5	3	5	4	5	4	5	4	3	4.2	No1: participates in developing and using mechanisms to monitor and evaluate public health policies and regulations.	3	5	5	2	5	4		5	4		5	5	5	4.8	3: Understands and contributes to..	4	4	4	5	5	4.4		2	4	4	5
		8. Contributes to advocacy of health policies.	4	4	3	5	5	5	4	5	4.5	4	4	3	3	4	3.6	No1: it is not clear; No2: it's not clear. Does it mean that persuade policy-maker to do sth, or explain the policy to public? No3: it's unclear. Does it persuade public to accept policy?	3	4	4	3	5	3.8		4	5		5	4	5	4.6	5: Not sure what this means: advocacy for the implementation of existing policies, or advocacy FOR new health policies (or changes in -)6 But that´s for all people n the health sector	4	5	5	5	5	4.8		4	4	3	5
3	Communication competencies	9. Communicates in writing and orally, in person and through electronic means with linguistic and cultural proficiency and appropriateness.	5	5	3	5	5	5	4	4	5	5	4	5	5	4	4.6	No5: competence of communication isn't the task of MPH program in China. There isn't any course for improving communication skill either now.	5	4	4	2	5	4		4	5		5	5		3.8	No 2:add: is able to ‘translate’ into crisp, clear and short messages the essence of the matter	3	5	5	5	5	4.6		4	4	5	5
		10. Facilitates input to Public Health policy and programs from a wide range of individual and organizational stakeholders.	5	4	4	4	4	3	5	4	4	4	5	5	4	3	4.2	No1: median weight; No5: same to valiable 9	3	3	4	1	5	3.2		3	5		5	4	5	4.4	3: Facilitates and integrates input..	4	5	4	5	4	4.4		3	5	3	5
		11. Uses a variety of approaches to disseminate Public Health information.	4	5	3	5	4	4	5	5	4.5	4	5	5	4	3	4.2		4	3	4	2	5	3.6		2	5		5	5	5	4.4	No 2: add here: adjusted to the (cultural and political) context; 3: Understands and uses..5: ‘Facilitating input from’: would you not rather talk about actively engaging a wide range of stakeholders	4	5	5	5	5	4.8		4	5	4	5
4	Context sensitive competencies	12. Analyzes the role of gender, cultural, social, economic, political and behavioral factors in the accessibility, availability, acceptability and delivery of Public Health policies, services and programs.	4	3	3	4	4	4	3	5	4	5	5	5	4	3	4.4	No1: higher weight; No5: too higher requirement for MPH students. It's far from the China's MPH program's aim.	4	3	4	3	5	3.8		5	5		5	5	5	5	No 2:add: gender and generational (or age-group specific) 5: Overlaps with 10: I would add ‘to disseminate and advocate’, and try to merge the two	5	4	5	4	5	4.6		4	5	3	5
		13. Responds to diverse needs that are the result of contextual differences incorporating a pro-poor and equity-based approach.	4	4	3	4	4	4	3	5	4	4	4	5	3	2	3.6	No1: diverse need->"diverse need of public health"; No2: hard to understand; No3: Too narrow to focus on pro-poor and equity; No5: In china, intervention is not focus on the pro-poor and equity.	4	5	4	2	5	4		3	5		5	5	5	4.6	3: Analyzes and responds..5: I see gender as a factor in the broader sociocultural domain, so logically, I would change the order, from general to specific in that sense. The access, availability and delivery refers more to services and programs, not to policies: question of formulation.	4	5	5	5	5	4.8		4	5	4	5
5	Community and inter-sectoral competencies	14. Assesses and engages community actors and communities and their linkages and relationships that affect health in diverse social and cultural situations.	4	3	4	5	4	4	3	5	4	5	4	3	3	3	3.6	No2: hard to understand; No3: need review. No5: MPH graduates may not work in community.	3	4	4	4	5	4		2	5		5	5	3	4	No 2: add: and their interactions with the official public health system 5: Equity oriented? 6: Able to analyse the link between social security and its impact on health	4	5	5	5	5	4.8		4	5	4	5
		15. Collaborates in community-based participatory efforts.	4	4	4	5	5	5	4	4	4	4	5	5	4	3	4.2	No1: median weight; No5: MPH graduates may not work in community.	3	4	4	3	5	3.8		2	5		5	3	5	4	No 2: collaborates and stimulates or facilitates 3: Structures and collaborates…	5	5	5	5	5	5		4	5	5	5
		16. Develops and maintains partnerships with key stakeholders, including from different sectors.	4	5	4	5	4	4	4	4	4	4	4	5	5	4	4.4	No1: median weight	3	3	4	3	5	3.6		2	5		5	4	5	4.2	5: Not for everyone, I assume; overlaps to some extent with 15. Engaging implies already sort of collaboration	4	4	5	5	5	4.6		4	5	2	5
6	Planning and management competencies	17. Uses evidence and good practice to address Public Health policy, planning and management issues.	5	5	3	3	5	5	4	5	5	5	4	4	3	4	4	No1: what's the difference between "category of competencies--policy process competencies" to this variable? No3: management issues-->implementation issues; No4: what's the difference between variable 5 and this variable?	5	5	4	2	5	4.2		5	5		5	5	5	5	3:..to address and evaluate.	4	4	5	5	4	4.4		4	5	5	5
		18. Plans, implements, monitors and evaluates Public Health interventions, programs, resources, services including input, process, outcome and impact.	5	3	3	5	5	5	4	5	5	5	4	5	4	4	4.4	No1: what's the difference between "category of competencies--policy process competencies" to this variable? No5: too high requirement for MPH graduates…..	4	5	4	5	5	4.6		5	5		5	5	5	5	5: And ability to identify the good practice and evidence?	4	5	5	5	5	4.8		3	5	4	5
		19. Prepares and contributes to manage Public Health information systems, human, financial and logistic resources.	4	5	3	5	3	4	3	3	3.5	4	4	4	4	3	3.8	No1: lower weight	3	5	4	2	4	3.6		4	5		5	5	5	4.8	3..to manage and evaluate..	4	5	5	5	5	4.8		3	5	3	5
7	Leadership and systems thinking competencies	20. Demonstrates leadership as a manager and in team efforts.	5	5	3	5	4	4	3	4	4	4	5	4	4	3	4	No1: lower weight; No4: could you please added some different compentencies for MPH graduates, e.g. focus on pratice or management.	2	4	4	2	5	3.4		4	5		5	5	5	4.8	No 2: add: risk management 5: Rather vague: ‘prepares and contributes to manage’ ; to manage is a vague term, what do you do then? Rather: design a system, ensure quality and consistency of the system, ensure appropriate use (including feedback) at all levels within the system…	4	3	5	5	5	4.4		5	5	5	5
		21. Demonstrates professional judgment and ethical standards in data handling and addressing public health issues.	4	5	4	5	4	3	3	4	4	4	5	5	5	4	4.6		4	5	5	4	5	4.6		4	5		5	5	5	4.8	3:..communicating skills to policy makers, professionals and the general public	5	5	5	5	5	5		4	5	4	5
		22. Leads with applying the understanding of the interconnectedness and dynamic interactions of the Public Health system.	5	5	3	4	3	4	3	4	4	4	5	5	4	3	4.2		3	4	5		5	3.4		3	5		5		5	3.6		4	5	5	5	5	4.8		4	5	3	5
		23. Continues life-long learning and professional development.	3	5	3	5	5	5	4	3	4.5	3	4	5	4	3	3.8	No1: it is not a leadership competency.	3	5	5	2	5	4		5	5		5	5	5	5	Nr 2: And stimulates her team to do so….5: What does this add to 21? Not clear to me.	4	5	5	4	5	4.6		4	5	2	5
								ADD: Leadership capacity and role in coping with diversed opinions									0	No2: 1) modify table in Chinese and make it more fluent. 2)It's not very clear on "impact variables at the workplace". Does it improve MPH graduates's behavior or improve workplace's performance?														0

## Sheet: Impact variables at workplace
		Hanoi School of Public Health									Fudan University						意见	Capetown							KIT								Mexico							Sudan
											No1	No2	No3	No4	No5
	IMPACT VARIABLES AT THE WORKPLACE	Expert No1	Expert No2	Expert No3	Expert No4	Expert No5	Expert No6	Expert No7	Expert No8	Median	(No1) Director of Graduate's School, Fudan University	(No2) Director of Public Health Education Committee (NGOs)	(No3)Director of District Bureau of Health	(No4)Director of Health Inspection Institute	Profess of Training program	Average		SK	JR	HS	RE	DS	Average	Comments	1	2	3	4	5	6	Average	Comments	1	2	3	4	5	Average	Comments	1	2	3	4	average	Comments
1	Created evidence (primary and secondary) for decision-making	5	5	4	5	5	5	5	5	5	4	5	5	2	4	4	No1: median weight	4	5	5	5	5	4.8		5	4			4	4	4.25	5:Maybe few graduates with an MPH would do research themselves, but they may value research by inviting researchers in planning sessions, having them prepare situational analysis, promoting managers to do operational research, etc. Being a promoting intermediary can also be seen as ‘creating’. Continuously promoting and valuing the use of evidence would be highly relevant.	4	5	5	5	5	4.8		5	4	5	5	4.75
2	Developed a small scale study or a research proposal	4	4	3	5	5	5	4	5	4.5	4	5	5	4	5	4.6	No1: median weight	5	3	3	4	5	4		4	4			4	4	4		4	5	5	5	5	4.8		4	5	5	5	4.75
3	Reported on population health status or needs	4	5	4	5	5	4	4	5	4.5	5	5	3	3	4	4	No1: high weight No3: too limited No4:add "develop program's working protocol.	4	5	5	5	5	4.8		5	4			5	5	4.75	3: Understands importance of making appropriate recommendations to politicians, policymakers, professionals and the public 5: In a systematic way, including analysis of trends, contributing factors etc, or could it also be just giving the annual CDR of TB? You could think of a descriptive rating of this item in 5 or so categories, from doing it not at all, only for a specific program, until doing…	4	5	5	5	5	4.8			5	5	5	3.75
4	Contributed to change in policy at workplace	5	3	3	5	4	4	4	3	4	4	4	4	3	5	4	No1: hard to understand; No2: change policy through MPH graduates' working?	3	3	5	4	4	3.8		4	5			5	5	4.75	5: Relevant, but too broad, what kind of change? Maybe you could start with a smaller scale qualitative research to see how you could in practice design some 5 categories, from not at all to very much, but then describing these situations in more detail. (see 3)	4	5	4	4	4	4.2		3	5	5	5	4.5
5	Contributed to change in policy at one level higher than work institution	4	1	4	5	4	4	4	3	4	4	4	5	3	4	4	No1: median weight	2	3	4	3	4	3.2		3	5			5		3.25	5: Idem, asking this in the way it is stated now is almost impossible to ‘measure’ , you would have a wide variability in interpretations	4	4	4	5	5	4.4		3	5	4	5	4.25
6	Participated and influenced working committees for program design or policy formulation at provincial, national or international level	4		3	4	3	4	4	4	4	4	4	3	2	3	3.2	No1: median weight	2	2	4	3	5	3.2		5	5			5	3	4.5	3:..at community, provincial..6: In principle again very relevant, but again you would need much more specific descriptions to be able to ‘scale’ this	3	5	4	5	4	4.2		4	5	3	5	4.25
7	Published or posted regularly in popular (inc electronic) media	3	4	3	4	4	4	3	4	4	4	4	5	3	3	3.8	No1: delete "regular"	4	2	3	2	4	3		3	5			4	4	4	5: Depending what and where, but undoubtedly important	3	4	5	5	5	4.4		3	5	3	5	4
8	Made presentations at conferences	4	5	3		5	5	4	5	5	4	4	5	4	4	4.2	No1: what's the definition of 'conference'? No5: no good relation to MPH program.	4	2	3	3	4	3.2		3	5			5	4	4.25	5: Again, scale needed	4	5	5	5	5	4.8		5	5	3	5	4.5
9	Published in peer reviewed publications	3		3	5	5	5	4	3	4	5	4	5	4	5	4.6	No1: too broad to description	3	3	2	2	4	2.8		2	5			5	3	3.75	3.. in peer reviewed (inter)national publications 5: Scale needed to grade impact of journal, being first or tenth author, etc.6: I wonder whether you can ask that from a MPH person	3	3	4	4	5	3.8		2	5	5	5	4.25
10	Published book chapters	2	5	4	5	4	5	3	3	4	4	4	2	4	3	3.4	No1: hard to understand	1	1	2	1	3	1.6		1	5			5	3	3.5	5: Idem6: I wonder whether you can ask that from a MPH person	3	2	5	5	5	4		1	3	2	5	2.75
11	Taught or tutored academic courses	3	5	5	5	4	4	4	3	4	4	3	2	4	3	3.2	No1: hard to understand	1	3	2	2	4	2.4		4	5			5	3	4.25	5: Strange enough, this has no correspondence in the competencies required: teaching, facilitation skills? Again scale needed: university, master’s degree level, nursing school, auxiliaries, etc.6: I wonder whether you can ask that from a MPH person	4	4	5	5	5	4.6		5	3	3	5	4
12	Developed educational or Health Promotion media and materials	3	4	3	5	4	4	4	5	4	5	4	3	3	5	4	No1: high weight No3: different position have different requirement.	2	3	2	3	4	2.8		2	5			4	3	3.5	5: See also 1: it is not only developing them, also reviewing, commissioning, promoting their development. 6: I wonder whether you can ask that from a MPH person	4	5	5	5	5	4.8		5	5	4	5	4.75
13	Taught in community health education.	4	4	4	3		5	4	3	4	5	5	3	3	3	3.8	No1: high weight No3: different position have different requirement.	2	3	3	2	4	2.8		2	5			3	3	3.25	5: You could also consider this as one of the categories through which people demonstrate that they apply and practice teaching/facilitation skills 6: I wonder whether you can ask that from a MPH person	4	5	5	4	5	4.6		4	5	3	5	4.25
14	Intervened or worked with a social determinants of health framework and in a way that promotes equity or is pro-poor	4	4	3	4	5	4	4	4	4	4	4	4	3	3	3.6	No1: median weight	3	4	5	4	5	4.2		3	5			5	4	4.25	Nr 2 and/or is pro-poor 5: Broad! Would need a more descriptive explanation, with a number of categories maybe, to be developed through a qualitative research, as suggested before	4	5	5	5	5	4.8		4	5	4	5	4.5
15	Collaborated/networked/developed partnerships successfully with other departments than health	4	4	3	5	4	5	4	3	4	4	5	4	2	4	3.8	No1: median weight	2	3	4	3	5	3.4		4	5			5	4	4.5	5: Idem, descriptive scale needed	4	4	5	5	5	4.6		4	5	3	5	4.25
16	Initiated and sustained projects with community participation	4	5	3	5	4	5	4	4	4	4	4	4	2	3	3.4	No1: low weight	2	4	4	3	4	3.4		2	5				4	2.75	3: And studied impact of..5: Broad, vague in the way it is formulated, but no one can deny that seeking community views is important, scale needed.	5	5	5	4	5	4.8		4	5	4	5	4.5
17	Planned and implemented Public Health interventions, programs or policies based on consultation with stakeholders and using evidence and best practice	4	5	3	5	4	5	3	5	4.5	5	4	4	2	3	3.6	No1: high weight	2	4	5	2	5	3.6		5	5			5	5	5	5: I would split the consultation of stakeholders, and the use of evidence, the two are not the same, and both are extremely important. Both would need a scale again.	5	3	5	5	4	4.4		4	5	2	5	4
18	Implemented performance improvement strategies in response to monitoring and evaluation findings	4	5	3	5	4	5	4	5	4.5	5	4	5	4	4	4.4	No1: no clear definition of "performance" No3: combine to Variable 19	3	5	5	5	4	4.4		5	5			5	4	4.75		4	5	5	5	5	4.8		2	5	2	5	3.5
19	Improvements in human resource management	5	4	3	5	4	5	4	3	4	3	4	4	3	2	3.2	No1: low weight	3	3	4	2	4	3.2		3	5			5	3	4	3 Developed indicators to assess improvements 5: Very broad? Who could not affirm doing this to some extent?? You would need to split this in a number of important HR functions (performance improvement, planning, training) and at different levels. Some of the HR functions are already captured elsewhere. For each of the functions, you would need a descriptive scale again. 6: A MPH is not necessari…	4	4	5	5	5	4.6		2	5	3	5	3.75
20	Improved regular working procedures.	4	4	3	5	4	5	4	3	4	3	5	4	4	4	4	No1: low weight; No3: combine variable4, variable5 and this variable together	2	3	5	2	4	3.2		2	5			5	3	3.75	5: Human resources? Part of 19? Or in planning, in the HMIS system? At what level? 6: If in management position yes	4	4	5	5	4	4.4		3	5	2	5	3.75
21	Instrumental in initiating a change within the workplace, or at some level beyond	3		3	5	4	5	4	3	4	3	5	4	4	4	4	No1: low weight; No3: combine variable4, variable5 and this variable together	2	2	5	4	5	3.6		3	5			5	3	4	5: Very broad and vague, not clear what you want here.	4	4	5	5	5	4.6		3	5	3	5	4
22	Contributed to changes in planning processes and resource allocation for interventions and research towards equity and addressing the determinants of health	4	4	3	4	3	4	4	4	4	5	4	4	4	4	4.2	No3: simply the description, and combine it with variable 13;	3	4	3		5	3		3	5				4	3	3:..and assessed impact 5: Integrate with 14, within a scale with descriptive categories.	4	4	4	4	4	4		3	5	3	5	4
23	Achievements which can be attributed to the leadership of the graduate, e.g. individual or organisational awards	4		3	3	3	4	4	3	3.5	4	4	4	3	4	3.8	No1: hard to understand	1	1	2	2	4	2		1	4			4	3	3	5: Type of achievements?	4	5	5	5	5	4.8		5	5	2	5	4.25
24	Projects rewarded and by what amount	4		3	5	3	3	3	4	3	3	4	4		4	3		1		2			0.6		1	4			5	3	3.25	3: Both at national and international level	4	3	3	3	3	3.2		3	5	1	5	3.5
25	Contributed to reputation-building of workplace	5	5	3	3	4	4	3	3	4	4	4	4	4	3	3.8	No1: median weight	1	1	4	4	4	2.8		3	5				4	3	5: Again very broad! And vague; this would be more of a secondary outcome, through other ones like publications, winning grants, 6: this applies for all professionals	5	5	5	5	5	5		3	5	1	5	3.5
26	Participated in international collaboration	3	5	3	5	4	3	4	4	4	4	4	4	4	3	3.8	no1: high weight	1	2	2	2	4	2.2		3	5			4	4	4	5: Broad, but probably you would be able to measure through involvement in international networks; one network is not the other however, and it would be a challenge to rate the importance of the network 6: a pre not more	4	3	5	5	5	4.4		3		4	5	3
																	No3: some variables should put to different categorize; some variables are too broad, such as variable 3, 12, 13.

## Sheet: Impact variables on society
		Hanoi School of Public Health									Fudan University							Capetown							KIT								NIPH, Mexico							Sudan
	IMPACT VARIABLES ON SOCIETY	Expert No1	Expert No2	Expert No3	Expert No4	Expert No5	Expert No6	Expert No7	Expert No8	Median	(No1) Director of Graduate's School, Fudan University	(No2) Director of Public Health Education Committee (NGOs)	(No3)Director of District Bureau of Health	(No4)Director of Health Inspection Institute	Profess of Training program	Average	Comments						Average	Comments	1	2	3	4	5	6	Average	Comments	No1	No2	No3	No4	No5	Mean	Comments	1	2	3	4	Average	Comments
1	Contributed to changes in policy or strategy in general	4	4	3	5	3	4	4	4	4	5	4	4	2	4	3.8	No1: need higher weight	3	3	3	5	4	3.6		4	5			4	4	4.25	6:If feasible yes 5:Too broad, see also 2 below	3	4	4	4	4	3.8		4	4	5	5	4.5
2	Contributed to changed guidelines, regulations, ordinances	4	4	3	5	3	3	4	4	4	4	4	5	4	4	4.2	No1: which kind of "guideline"?	1	2	4	4	4	3		3	5			4	5	4.25	5:Is this an impact at society level, or a workplace impact, when your workplace is at the national level? How contribute? Scale needed.	3	4	4	4	4	3.8		5	5	4	5	4.75
3	Provides evidence of influencing communities, organisations, health sector and other sectors than health	4	5	3	5	4	4	4	4	4	3	5	5	4	4	4.2	No1: Which kind of "evidence"? Please make it more clear.	2	2	3	3	5	3		3	5				5	3.25		4	4	4	4	4	4		4	5	2	5	4
4	Provides evidence of equity/pro-poor orientation towards access at all levels	4	5	3	4	3	5	4	5	4	3	4	5	2	2	3.2	No1: Which kind of "evidence"? Please make it more clear.	2	5	5	5	5	4.4		3	5				5	3.25		4	4	4	4	3	3.8		3	5	3	5	4
5	Contributed to changes in resource allocation for interventions and research orientated towards equity and addressing determinants of health	3	3	3	5	3	4	3	5	3	5	4	4	3	3	3.8	No1: need higher weight	3	4	3		4	2.8		4	5				4	3.25	6: In management position yes	4	3	4	4	4	3.8		3	5	4	5	4.25
6	Contributed to improved quality of care, e.g. waiting times	4	3	4	5	3	5	4	5	4	2	4	3	2	3	2.8	No1: no direct connection; No5: waiting time is a indicator of efficiency rather than quality.	4	2	4	3	5	3.6		4	5				4	3.25	6: Applies to all people active in health sector	4	3	4	4	3	3.6		5	5	3	5	4.5
7	Contributed to improved Public Health in specific areas related to workplace, e.g. improved utilization of services	5	1	4	5	3	5	3	5	4.5	4	4	5	4	3	4	No1: median weight; No2: hard to understand	2	3	3	5	5	3.6		4	5				4	3.25		3	5	5	5	5	4.6		4	5	2	5	4
8	Contributed to increased resource mobilization for Public Health	5	5	3	5	4	5	4	5	5	4	4	3	3	3	3.4	No1: median weight	2	4	3	4	5	3.6		3	5				3	2.75	6: If you are in the right position yes	4	5	4	4	4	4.2		4	5	5	5	4.75
9	Contributed to increased resource mobilization for disadvantaged groups	4	5	3	5	3	5	4	5	4.5	3	5	3	2	3	3.2	No1: no direct connection;	2	3	3	3	5	3.2		3	5				4	3		4	5	4	4	4	4.2		4	5	3	5	4.25
																																I miss here a variable that measures ‘impact on public opinion for better understanding of public health policy measures’
																																Nr 2: I found it very difficult to score the impact variables. After some thinking, I think it is because they are so dependent on which context you work. I don't think it would be wrong to distinguish different "profiles"and then look afresh at the impact variables per profile
																																Nr 4: Table C op bijdragen aan public health practice. Misschien de tabellen herlabellen? Terwijl het meten van bijdragen aan onderzoek en onderwijs wel redelijk mogelijk is conform Table B, weet ik niet of je veel waarde kan hechten aan Table C. De meer algemene vraag is dan ook: is Table C ooit gevalideerd
																																Nr 5: Difficult to think of impacts at society level: what if your working level is at the national level, then policies, planning meetings with donors for projects etc rapidly have a society impact.
																																All the items are relevant, but how to distinguish workplace from society in this case. And besides, everybody ‘contributes’ …
																																Personally I think it is quite illusory (read impossible) to think of an individuals contribution to society impacts, beyond a kind of aggregate view on the achievements of an individual at the various workplace levels. In the Netherlands, you could see the ‘lintjes’ as a personal reward for individual contributions to society, but there you can also think of quite some biases and lack of validit…
