# Supplementary material for: Validation of public health competencies and impact variables for low- and middle-income countries
Source: BMC Public Health. 2014 Jan 20;14:55. doi: 10.1186/1471-2458-14-55 (PMC3899921; doi:10.1186/1471-2458-14-55)
Supplement: Additional file 2 — Responses alumni quantitative. [file 1471-2458-14-55-S2.xls]

## Sheet: Competencies
	ALUMNI	School/ university	Hanoi School of Public Health							Fudan University			Capetown				KIT						NIPH, Mexico					Sudan					Mean	Standard deviation	Variation coefficient	Median
	CATEGORY OF COMPETENCY	DETAILED COMPETENCIES	Female Vnese'08	Male Vnese'08	Male Vnese'06	Female Vnese'09	Female Vnese'09	Officer in science and education department ,CDC, Shanhai	Officer in disease control department, bureau of health in district	Director of Community Health Center	Vice-Director of District Hospital (Second level hospital)	Doctor in Shanghai maternity and infant health institute	F, MOH Namibia, Acting Deputy Director: Human Resources Development	F Lecturer: School of Public Health, University of the Western Cape, Bellville, Cape Town	M, Senior Research Officer, KEMRI/CDC Research and Public Health Collaboration	F, Makerere university sch of public health, lecturer	Male, Indonesia'06	Female Tanzania '10	M, Peru, '09	F Netherl '04	M, Nigeria'08	M, Niger'07	Male, Morelos '08	Male, Estado México '06	Female Aguascalientes '10	Male Sinaloa '09	Female Colombia '07	M,Palestinian,10	M, Sudanese,05	F,Sudanese,08	F,Sudanese,09	F,Sudanese,07
1	Public Health science skills including analytical assessment competencies	1. Applies the basic Public Health sciences (including but not limited to biostatistics, epidemiology, environmental health services, health services administration and social and behavioral health sciences) to Public Health policies and programs	4	4	5	5	3	5	5	5	5	5	5	4	5	5	5	5	5	5	5	5	5	5	3	5	4	5	5	5	5	4	4.7	0.595963	0.126801	5
		2. Appraises scope, function and role of Public Health in relation to local context, health system and other social sectors.	4	4	4	4	3	4	5	4	5	3	5	4	5	4	5	4	5	5	5	5	4	4	4	5	5	3	5	5	3	5	4.33333	0.711159	0.164114	4
		3. Assesses population health status and identifies population health problems, risk factors, related Social Determinants, and determines needs.	4	5	5	5	3	5	5	5	4	5	5	5	5	5	5	4	5	5	5	5	5	5	4	5	4	5	5	5	3	5	4.7	0.595963	0.126801	5
		4. Commissions and critically interprets research findings and/or develops protocol and collects, analyses and synthesizes reliable and valid data using qualitative and quantitative methods	4	4	5	4	3	5	5	5	4	4	5	5	5	4.5	4	4	4	4	5	5	4	5	4	5	4	4	5	5	5	5	4.48333	0.564516	0.125914	4.75
2	Policy process competencies	5. Analyzes and evaluates policy options and determines feasibility for Public Health policies/ programs in diverse community contexts, using appraisal of evidence.	4	5	4	4	1	5	5	3	5	5	5	5	5	4	5	5	5	4	5	5	4	4	3	5	5	3	5	5	2	5	4.33333	1.02833	0.237308	5
		6. Participates in developing context sensitive policies and strategic plans and translates them into action.	4	5	5	4	1	4	4	2	5	3	5	4	4	4	5	4	4	4	4	5	4	4	3	4	3	2	5	5	3	5	3.93333	1.01483	0.258008	4
		7. Understands and contributes to developing and using mechanisms to monitor and evaluate Public Health policies and regulations.	4	5	5	4	1	5	4	3	4	4	5	5	5	5	5	4	4	4	5	5	4	5	3	5	3	2	5	5	3	4	4.16667	1.01992	0.24478	4
		8. Contributes to advocacy of new and existing health policies to the public health and other sectors.	4	5	4	4	1	4	5	4	4	4	5	5	3	4	5	5	4	3	5	5	4	4	4	5	4	4	5	5	3	5	4.2	0.886683	0.211115	4
3	Communication competencies	9. Communicates concisely in writing and orally, in person and through electronic means with linguistic and cultural proficiency and appropriateness.	4	4	5	5	4	5	5	4	4	3	5	5	5	5	5	5	5	3	5	5	5	5	3	5	4	5	5	5	5	5	4.6	0.674665	0.146666	5
		10. Facilitates and integrates input to Public Health policy and programs from a wide range of individual and organizational stakeholders.	4	4	4	4	2	5	3	4	4	4	5	4	5	4	5	4	5	2	5	5	4	4	3	5	3	4	5	5	4	5	4.13333	0.860366	0.208153	4
		11. Uses a variety of culturally appropriate approaches to disseminate Public Health information with consideration to ethical and confidential issues.	4	4	3	5	2	5	4	4	4	5	5	3	5	3	5	5	5	2	5	5	5	4	4	5	4	5	5	5	4	5	4.3	0.915386	0.21288	5
4	Context sensitive competencies	12. Analyzes the role of gender, cultural, social, economic, political and behavioral factors in the accessibility, availability, acceptability and delivery of Public Health services and programs.	4	4	4	5	2	5	5	5	4	5	5	3	3	4	5	5	5	3	5	5	4	4	5	5	5	4	5	5	3	4	4.33333	0.844182	0.194811	5
		13. Incorporates a Social Determinants of Health approach to Public Health needs	4	3	3	4	3	5	5	5	4	5	5	3	5	5	5	5	5	3	5	5	5	5	5	5	5	4	5	5	3	5	4.46667	0.819307	0.183427	5
5	Community and inter-sectoral competencies	14. Assesses and engages community actors and communities and their linkages and relationships that affect health in diverse social and cultural situations.	4	3	3	4	2	4	4	4	5	4	5	5	5	4	4	4	5	3	5	5	4	5	4	5	5	4	5	5	1	5	4.16667	0.985527	0.236527	4
		15. Collaborates in community-based participatory efforts.	4	3	4	5	3	4	5	4	5	4	5	3	5	5	4	5	4	3	5	5	4	4	4	5	4	4	5	5	2	4	4.2	0.805156	0.191704	4
		16. Develops and maintains partnerships with key stakeholders, including from different sectors	4	3	4	5	4	5	5	4	5	3		3	5	4	4	5	4	4	5	5	4	4	3	5	5	4	5	5	4	5	4.31034	0.712313	0.165257	4
6	Planning and management competencies	17. Uses evidence and good practice to address Public Health policy, planning and management issues.	5	5	5	5	4	5	4	3	4	4	5	5	5	5	5	4	5	5	5	5	5	3	4	5	4	5	5	5	3	5	4.56667	0.678911	0.148667	5
		18. Plans, implements, monitors and evaluates Public Health interventions, programs, resources, services including input, process, outcome and impact	5	5	5	5	4	5	4	4	4	5		4	5	5	5	4	5	5	5	5	5	5	4	5	4	4	5	5	4	5	4.65517	0.483725	0.103911	5
		19. Prepares and contributes to manage and evaluate Public Health information systems, human, financial and logistic resources.	5	5	4	5	2	4	4	3	4	4		3	5	5	5	4	4	4	5	5	5	5	3	5	4	4	5	5	3	5	4.27586	0.840771	0.196632	4
7	Leadership and systems thinking competencies	20. Demonstrates leadership as a manager and in team efforts, and is able to lead in Public Health emergencies	4	4	4	5	2	5	5	4	4	1		3	5	5	5	5	5	4	5	5	4	5	3	5		5	5	5	4	4	4.28571	1.01314	0.2364	5
		21. Demonstrates professional judgment and ethical standards in data handling and addressing Public Health issues and diverse opinions.	4	4	5	5	3	5	4	5	5	1	5	4	5	5	4	4	4	4	5	5	4	4	4	5	4	5	5	5	5	5	4.4	0.855006	0.194319	5
		22. Leads with applying the understanding of the interconnectedness and dynamic interactions of the Public Health system.	4	4	5	5	3	5	4	3	4	4	5	5	5	3	4	4	5	4	5	5	5	5	3	5	5	3	5	5	4	4	4.33333	0.758098	0.174946	4.5
		23. Continues life-long learning and professional development, and stimulates team to do so.	3	4	4	5	3	5	5	4	4	2	5	4	5	4	4	5	5	4	5	5	4	4	4	5	4	4	5	5	5	5	4.33333	0.758098	0.174946	4
													I strongly feel that if this tool is to got out to MPH graduates they need to know from whose perspective they are responding to this tool. Is it from their general perception of what an MPH should cover? Or would it be what they are personnaly able to do having undergone an MPH training. As such, instructions should be give preceeding each table to provide guidance. For instance on the impacts t…
													I also feel an important component of what they hoped to accomplish in the first place from their MPH is missing for instance some students might have gone into training to improve their management or their research or their M&E depending on their carreer goals. This means they might score more highly on these compenets as opossed to others but this does not make the other components less importa…

## Sheet: Impact variables at workplace
		Hanoi School of Public Health					Fudan University					Capetown				KIT						Mexico					Sudan					Mean	Standard deviation	Variation coefficient	Median
		Female Vnese'08	Male Vnese'08	Male Vnese'06	Female Vnese'09	Female Vnese'09										Male, Indonesia'06	Female Tanzania '10	M, Peru, '09	F Netherl '04	M, Nigeria'08	M, Niger'07	Male, Morelos '08	Male, Estado México '06	Female Aguascalientes '10	Male Sinaloa '09	Female Colombia '07	M,Palestinian,10	M, Sudanese,05	F,Sudanese,08	F,Sudanese,09	F,Sudanese,07
	IMPACT VARIABLES AT THE WORKPLACE						Officer in science and education department ,CDC, Shanhai	Officer in disease control department, bureau of health in district	Director of Community Health Center	Vice-Director of District Hospital (Second level hospital)	Doctor in Shanghai maternity and infant health institute
1	1. Created evidence (primary or secondary) for decision-making.	4	4	5	5	4	5	4	4	5	4	5	5	5	4	5	5	3	5	5	5	5	4	4	5	5	4	5	5	4	4	4.53333	0.571346	0.126032	5
2	2. Developed a study or a research proposal.	4	5	5	4	3	5	5	4	5	5		4	5	5	4	4	3	4	5	5	4	5	4	5	4	5	5	5	5	5	4.51724	0.633623	0.140268	5
3	3. Reported and made recommendations on population health status or needs.	4	5	5	5	3	5	5	5	5	5	5	5	5	5	5	3	5	5	5	5	5	5	5	5	5	4	5	5	4	5	4.76667	0.568321	0.119228	5
4	4. Contributed to change in policy at workplace where needed.	4	4	5	5	1	5	4	4	3	4	5	3	5	4	4	4	5	5	5	5	4	4	4	5	4	3	5	5	3	3	4.13333	0.937102	0.226718	4
5	5. Contributed to change in policy at one level higher than work institution.	4	4	3	4	1	5	3	4	3	3	5	3	5	2	4	3	3	3	5	5	3	5	4	5	5	3	5	5	3	3	3.76667	1.07265	0.284774	4
6	6. Participated and influenced working committees for program design or policy formulation at provincial, national or international level.	4	4	4	4	1	5	2	3	4	4	5	4	5	5	5	5	5	4	5	5	4	3	3	5	4	3	5	5	3	5	4.1	1.02889	0.250949	4
7	7. Published or posted in popular (including electronic) media.	4	4	4	3	4	5	4	3	3	4	5	2	5	5	3	4	3	3	5	5	4	5	4	5	5	4	5	5	4	3	4.06667	0.868345	0.213527	4
8	8. Made presentations at conferences.	4	5	5	4	2	5	4	4	4	5	5	2	5	5	2	4	5	3	5	5	3	5	5	5	3	4	5	5	4	4	4.2	0.996546	0.237273	4.5
9	9. Published in peer reviewed publications.	4	4	4	2	2	5	4	5	3	5	5	2	5	5	2	4	3	3	4	5	3	3	4	5	5	1	5	5	4	3	3.8	1.18613	0.312139	4
10	10. Contributed to writing a published chapter of a book.	4	4	4	2	2	5	4	5	3	5	5	2	5	5	3	4	3	3	3	5	3	4	4	5	4	1	2	5	3	2	3.63333	1.18855	0.327123	4
11	11. Tutored or taught Public Health professionals, trainees or students in the community.	5	4	5	5	1	4	4	5	4	5	5	3	5	2	4	3	5	4	3	4	4	4	4	5	5	5	3	5	4	4	4.1	0.994814	0.242638	4
12	12. Developed, reviewed or commissioned educational or Health Promotion media and materials.	4	4	4	4	3	3	3	4	3	5	5	3	4	5	3	3	4	4	4	4	4	5	5	5	5	4	2	5	3	4	3.93333	0.827682	0.210428	4
13	13. Planned or implemented community health education courses and workshops.	5	4	5	5	4	4	5	5	4	5	5	3	4	5	4	3	4	4	5	5	4	4	5	5	5	5	2	5	3	4	4.33333	0.802296	0.185145	4.5
14	14. Intervened or worked with a Social Determinants of Health Framework in a way that promotes equity and/or is pro-poor.	4	4	4	4	2	5	3	4	3	2	5	3	5	3	3	3	5	3	4	5	3	4	4	5	5	3	1	5	3	4	3.7	1.05536	0.285234	4
15	15. Collaborated/networked/developed partnerships successfully with other departments than health.	4	3	4	4	4	5	4	4	3	5	5	5	4	2	4	3	5	3	5	5	3	3	3	5	5	4	4	5	4	5	4.06667	0.868345	0.213527	4
16	16. Initiated, sustained and evaluated projects with community participation.	4	5	4	4	3	5	3	4	4	4	5	5	5		3	5	5	3	5	5	3	3	3	1	1	4	2	5	3	5	3.82759	1.19729	0.312805	4
17	17. Planned and implemented Public Health interventions, programs or policies based on consultation with stakeholders and using evidence and best practice.	4	5	4	4	2	5	3	5	4	4	5	5	5		4	4	5	4	5	5	4	4	4	5	4	4	4	5	4	5	4.31034	0.712313	0.165257	4
18	18. Implemented performance improvement strategies in response to monitoring and evaluation findings.	4	5	5	4	4	5	4	4	4	5	5	4	5		3	4	5	4	5	5	4	5	4	5	5	4	5	5	4	5	4.48276	0.574499	0.128158	5
19	19. Contributed to improvements in human resource management.	4	4	4	4	2	3	3	4	3	2	5	4	5		4	4	5	4	5	5	4	3	3	5	5	4	4	5	3	4	3.93103	0.883622	0.224781	4
20	20. Contributed to improving regular working procedures.	4	3	4	4	3	4	4	4	4	4	5	3	4		3	5	4	3	5	5	3	4	4	5	5	1	5	5	3	4	3.93103	0.923156	0.234838	4
21	21. Instrumental in initiating a change within the workplace, or at some level beyond.	4	4	4	4	2	4	5	4	4	4	5	3	5		3	5	3	4	5	5	4	4	4	5	5	1	5	5	3	3	4	1	0.25	4
22	22. Contributed to addressing the determinants of health e.g. through planning processes, resource allocation or research.	4	5	4	5	2	5	4	5	3	4	5	3	5		3	5	5	5	5	5	5	4	4	3	3	4	5	5	4	5	4.27586	0.882227	0.206327	5
23	23. Raised a project grant.	3	4	4	3	3	4	2	3	3	4	5	4	5		3	3	5	4	4	4	4	4	4	3	5	1	5	5	4	5	3.7931	0.977581	0.257726	4
24	24. Contributed to reputation-building of workplace.	4	4	4	4	2	4	4	4	3	4	5	2	5		4	5	3	4	5	5	4	4	4	5	5	4	4	5	3	3	4	0.845154	0.211289	4
25	25. Participated in national and international collaboration.	3	4	4	4	3	5	3	4	3	4	5	2	5		4	5	3	4	5	5	4	3	4	1	3	1	3	5	4	5	3.72414	1.13063	0.303595	4
26	26. Participated in building a successful partnership.	4	4	4	4	3	5	4	3	3	3	5	2	5		3	5	5	4	5	5	4	3	3	5	5	1	5	5	3	4	3.93103	1.06674	0.271363	4
												5	3	5

## Sheet: Impact variables on society
		Hanoi School of Public Health					Fudan University					Capetown				KIT						NIPH, Mexico					Sudan					Mean	Standard deviation	Variation coefficient	Median
	IMPACT VARIABLES ON SOCIETY	Female Vnese'08	Male Vnese'08	Male Vnese'06	Female Vnese'09	Female Vnese'09	Officer in science and education department ,CDC, Shanhai	Officer in disease control department, bureau of health in district	Director of Community Health Center	Vice-Director of District Hospital (Second level hospital)	Doctor in Shanghai maternity and infant health institute					Male, Indonesia'06	Female Tanzania '10	M, Peru, '09	F Netherl '04	M, Nigeria'08	M, Niger'07	Male, Morelos '08	Male, Estado México '06	Female Aguascalientes '10	Male Sinaloa '09	Female Colombia '07	M,Palestinian,10	M, Sudanese,05	F,Sudanese,08	F,Sudanese,09	F,Sudanese,07
1	1. Contributed to changes in policy or strategy in general	4	5	4	5	1	5	5	4	3	4	5	4	5		3	5	3	4	5	5	5	5	4	5	5	1	5	5	4	4	4.2069	1.11417	0.264844	5
2	2. Contributed to changed guidelines, regulations, ordinances beyond the workplace.	4	3	4	4	1	5	5	4	3	3	5	4	5		4	4	3	4	5	5	5	4	3	3	4	1	5	5	3	3	3.82759	1.10418	0.288479	4
3	3. Contributed to influencing communities, organisations, health sector and other sectors than health.	3	4	4	5	1	5	5	3	4	4	5	4	5		3	4	4	4	5	5	5	3	3	2	4	4	5	5	2	4	3.93103	1.06674	0.271363	4
4	4. Contributed to equity/pro-poor orientation towards health access at all levels.	4	5	4	4	1	5	4	4	3	4	5	4	4		4	4	4	4	5	5	3	5	3	2	3	4	4	5	3	3	3.86207	0.953345	0.246848	4
5	5. Contributed to changes in resource allocation for interventions, and research, orientated towards equity and addressing the determinants of health.	4	5	5	5	1	5	4	4	3	3	5	4	5		4	5	5	3	5	5	5	5	4	2	5	1	4	5	4	4	4.10345	1.17549	0.286464	4
6	6. Contributed to equitable access to quality services.	4	5	4	5	1	4	4	4	3	3	5	5	5		3	5	5	3	5	5	5		3	5	5	4	5	5	4	3	4.17857	1.0203	0.244174	4.5
7	7. Contributed to improved Public Health in specific areas related to work context, e.g. improved utilization of services.	4	5	4	5	1	5	4	4	3	5	5	3	5		3	5	5	5	5	5	5	4	3	5	4	4	4	5	3	3	4.17241	1.00246	0.240259	4
8	8. Contributed to increased resource mobilization for Public Health.	4	5	4	5	1	5	5	4	3	2	5	3	5		4	4	5	4	5	5	4	3	3	2	4	1	5	5	3	5	3.89655	1.23476	0.316885	4
9	9. Contributed to increased resource mobilization for disadvantaged groups.	3	5	4	4	1	5	4	4	3	4	5	3	5		3	4	5	3	5	5	4	4	3	2	4	1	3	5	3	3	3.68966	1.13715	0.308199	4
10	10. Influenced better understanding of Public Health measures amongst general population.	4	4	5	5	4	5	5	4	4	4	5	4	5		4	5	5	4	5	5	5	5	4	2	4	1	5	5	4	5	4.34483	0.936401	0.215521	5
